# Supplementary material for: The Obesity Paradox and Mortality in Older Adults: A Systematic Review
Source: Nutrients. 2023 Apr 6;15(7):1780. doi: 10.3390/nu15071780 (PMC10096985; doi:10.3390/nu15071780)
Supplement: Supplementary file 1 [file nutrients-15-01780-s001.zip]

Archive with 1 entries (1 files):
- nutrients-2308954-supplementary.pdf
